# Supplementary material for: Identification of Chiari Type I Malformation subtypes using whole genome expression profiles and cranial base morphometrics
Source: BMC Med Genomics. 2014 Jun 25;7:39. doi: 10.1186/1755-8794-7-39 (PMC4082616; doi:10.1186/1755-8794-7-39)
Supplement: Additional file 2 — Class assignments for all samples from each sparse k-means clustering analysis. [file 1755-8794-7-39-S2.xlsx]

## Sheet: class assignments
Additional File 2. Class assignments for all samples from each sparse k-means clustering analysis.
SAMPLE	BLOOD	DURA	CRANIAL	DURA-CRANIAL	BLOOD-CRANIAL	BLOOD-DURA-CRANIAL
1064A	0	0	1	0	0	0
1064B	0	1	1	2	0	0
1064D	0	1	1	2	0	0
1064E	0	0	0	1	0	0
8062B	0	0	0	0	0	0
8062C	0	0	0	0	0	0
8062D	0	0	1	1	0	0
8062F	0	0	0	0	0	0
8062I	0	0	0	0	0	0
8040A	0	1	0	0	0	0
8040F	0	0	NA	NA	NA	NA
8040G	0	0	0	0	0	0
8040I	0	1	0	0	0	0
8040J	0	1	0	0	0	0
8016A	0	0	0	0	0	0
8016E	0	1	0	2	0	0
8016F	0	1	0	2	0	0
8016G	0	1	1	2	0	0
8016J	0	0	0	1	0	0
1064C	1	0	1	1	1	1
1064F	1	0	1	1	1	1
1064G	1	0	1	1	0	0
1064H	1	1	0	0	0	0
1064I	1	0	1	1	0	0
1064J	1	0	0	0	1	1
1064K	1	1	0	0	0	0
8062A	1	0	1	0	1	1
8062E	1	1	0	0	0	0
8062G	1	1	1	2	1	1
8062H	1	1	NA	NA	NA	NA
8062J	1	0	1	0	1	1
8062K	1	0	NA	NA	NA	NA
8040B	1	1	1	2	1	1
8040C	1	0	0	0	0	0
8040D	1	1	0	2	0	0
8040E	1	1	1	2	1	1
8040H	1	0	1	1	1	1
8040K	1	1	1	2	1	1
8016B	1	0	NA	NA	NA	NA
8016C	1	1	0	0	0	0
8016D	1	0	1	1	1	1
8016H	1	1	1	1	1	1
8016I	1	1	0	2	0	0
8016K	1	0	1	0	1	1
Abbreviations: NA: not available
