# Supplementary material for: Identification of Chiari Type I Malformation subtypes using whole genome expression profiles and cranial base morphometrics
Source: BMC Med Genomics. 2014 Jun 25;7:39. doi: 10.1186/1755-8794-7-39 (PMC4082616; doi:10.1186/1755-8794-7-39)
Supplement: Additional file 3 — Biological, radiological, and clinical characterization of the remaining classes. [file 1755-8794-7-39-S3.xlsx]

## Sheet: Sheet1
Additional file 3. Class characterization summarya
ANALYSIS	CHARACTERIZATION	DESCRIPTION	CLASS 1	CLASS 2	CLASS 3	P-VALe or WEIGHTf
Cranial	Biological	NA (Blood GE)	NA	NA	NA	NA
		Adipocytokine signaling pathway (Dura GE)	Up (2/3)c	Down (2/3)c	NA	0.0047
		Purine metabolism (Dura GE)	Up (3/4)c	Down (3/4)c	NA	0.0074
	Radiological	Basion to reference	Larger	Smaller	NA	0.721f
		Clivus	Larger	Smaller	NA	0.564f
		Area2	Larger	Smaller	NA	0.533f
	Clinical	Hydrocephalusb	Absence (0/4)d	Presence (4/4)d	NA	0.0424
Dura-Cranial	Biological	Leukocyte transendothelial migration	Min (2/4)c	Middle (3/4)c	Max (3/4)c	0.0062
		Tight junction	Min (2/4)c	Middle (3/4)c	Max (3/4)c	0.0098
	Radiological	PFA above reference	Smallest	Largest	Smaller	0.732f
		Tentorium to reference	Smallest	Largest	Smaller	0.719f
		Area4	Smallest	Largest	Smaller	0.686f
	Clinical	Hydrocephalusb	Absence (0/0)d	Presence (1/4)d	Presence (3/4)d	0.0384
Blood-Cranial	Biological	NA	NA	NA	NA	NA
	Radiological	Basion to reference	Larger	Smaller	NA	0.99f
		Clivus	Larger	Smaller	NA	0.443f
	Clinical	Hydrocephalusb	Absence (0/4)d	Presence (4/4)d	NA	0.0078
Blood-Dura-Cranial	Biological	NA	NA	NA	NA	NA
	Radiological	Basion to reference	Larger	Smaller	NA	0.887f
		Clivus	Larger	Smaller	NA	0.746f
		Boogaard angle	Smaller	Larger	NA	0.493f
	Clinical	Hydrocephalusb	Absence (0/4)d	Presence (4/4)d	NA	0.0078
aOnly nominally significant results are shown.
bBased on medical record
cKEGG pathways with a Fisher exact p < 0.05 are listed. Additional filtering was applied using DAVID's default settings: minimum of 2 genes present in the pathway and an EASE score < 0.1. For each class, the total number of genes present in each pathway and whether they were down- or up-regulated with respect to the other class was noted.
d4 individuals were diagnosed with hydrocephalus. The number of individuals with hydrocephalus present in each class is shown in parentheses.
eThese are not adjusted for multiple testing
fFeature weights from the sparse k-means or integrative sparse k-means clustering analysis
Abbreviations: NA: not applicable, GE: gene expression, Max: maximum, Min: minimum
