# Supplementary material for: Identification of Chiari Type I Malformation subtypes using whole genome expression profiles and cranial base morphometrics
Source: BMC Med Genomics. 2014 Jun 25;7:39. doi: 10.1186/1755-8794-7-39 (PMC4082616; doi:10.1186/1755-8794-7-39)
Supplement: Additional file 4 — Real-time quantitative PCR results. [file 1755-8794-7-39-S4.xlsx]

## Sheet: Sheet2
Additional file 4. RT-qPCR results.
TISSUE	GENE	CLASSa		P-VALUEb	CLASS 2 vs. 1c
		1	2		RT-qPCR	Illumina HT-12 BeadChips
Dura	ETS1	0.061 ± 0.022	0.038 ± 0.005	0.0476	↓	↓
Dura	ETS2	0.069 ± 0.018	0.042 ± 0.008	0.0159	↓	↓
Dura	NOTCH4	0.004 ± 0.002	0.002 ± 0.001	0.0754	↓	↓
Blood	PRPF38B	0.208 ± 0.028	0.493 ± 0.089	NA	↑	↓
Blood	PSMA3	0.224 ± 0.019	0.117 ± 0.044	2.165e-05	↓	↓
Blood	RSL24D1	0.194 ± 0.050	0.065 ± 0.037	1.083e-05	↓	↓
Abbreviations: NA: not applicable, vs.: versus
aResults shown for the dura or blood class; Mean 2-ΔCT ± standard deviation presented
bWilcoxon rank-sum exact test, one-sided p-value
cUp-regulated (↑) or down-regulated (↓) in class 2 compared to class 1.
